# Supplementary material for: Barriers and facilitators of collaboration during the implementation of vocational rehabilitation interventions: a systematic review
Source: BMC Psychiatry. 2024 Nov 1;24:759. doi: 10.1186/s12888-024-06223-y (PMC11529217; doi:10.1186/s12888-024-06223-y)
Supplement: Supplementary file 4 — Supplementary Material 4: Complete CASP checklist score. [file 12888_2024_6223_MOESM4_ESM.xlsx]

## Sheet: Blad1
author (publication year)	1. Was there a clear statement of the aims of the research?	Score 1	2. Is a qualitative methodology appropriate?	score 2	3. Was the research design appropriate to address the aims of the research?	Score 3	4. Was the recruitment strategy appropriate to the aims of the research?	Score 4	5. Was the data collected in a way that addressed the research issue?	Score 5	6. Has the relationship between researcher and participants been adequately considered?	Score 6	7. Have ethical issues been taken into consideration?	Score 7	8. Was the data analysis sufficiently rigorous?	Score 8	9. Is there a clear statement of findings?	Score 9	10. How valuable is the research?	Score 10	Eindscore CASP
Al-Abdulmunem (2021)	Yes	2	Yes	2	No	0	Yes	2	Yes	2	Can't tell	1	yes	2	Yes	2	Yes	2	Yes	2	17
Becker (2008)	yes	2	cant' tell	1	cant' tell	1	cant' tell	1	cant' tell	1	no	0	no	0	cant' tell	1	no	0	cant' tell	1	8
Boeltzig (2008)	yes	2	yes	2	yes	2	yes	2	yes	2	cant' tell	1	yes	2	yes	2	yes	2	yes	2	19
Bond (2020)	yes	2	yes	2	yes	2	yes	2	yes	2	no	0	yes	2	yes	2	yes	2	yes	2	18
Boyce (2008)	Yes	2	Yes	2	Can't tell	1	Can't tell	1	Yes	2	No	0	No	0	Yes	2	Yes	2	Yes	2	14
Dawson (2021)	yes	2	yes	2	yes	2	yes	2	yes	2	yes	2	yes	2	yes	2	yes	2	yes	2	20
De Greef (2021)	cant' tell	1	yes	2	yes	2	cant' tell	1	yes	2	yes	2	yes	2	cant' tell	1	yes	2	yes	2	17
Giessen (2007)	yes	2	yes	2	yes	2	no	0	yes	2	cant' tell	1	no	0	no	1	yes	2	yes	2	14
Hutchington (2018)	yes	2	yes	2	yes	2	cant' tell	1	cant' tell	1	cant' tell	1	no	0	yes	2	yes	2	yes	2	15
Issett (2007)	yes	2	yes	2	yes	2	yes	2	yes	2	cant' tell	1	no	0	yes	2	yes	2	yes	2	17
Johanson (2020)	yes	2	yes	2	yes	2	cant' tell	1	cant' tell	1	cant' tell	1	yes	2	yes	2	yes	2	yes	2	17
Johnson‑Kwochka (2017)	yes	2	yes	2	yes	2	yes	2	yes	2	yes	2	yes	2	no	0	cant' tell	1	yes	2	17
Marshall (2008)	yes	2	yes	2	yes	2	cant' tell	1	yes	2	cant' tell	1	cant' tell	1	yes	2	yes	2	yes	2	17
Menear (2011)	yes	2	yes	2	yes	2	yes	2	yes	2	cant' tell	1	yes	2	yes	2	yes	2	yes	2	19
Moe (2021)	yes	2	yes	2	yes	2	yes	2	yes	2	yes	2	yes	2	yes	2	yes	2	yes	2	20
Noel (2017)	yes	2	yes	2	yes	2	yes	2	yes	2	no	0	yes	2	yes	2	yes	2	yes	2	18
Oulvey (2013)	cant' tell	1	yes	2	Can't tell	1	can't tell	1	yes	2	no	1	yes	2			yes	2	yes	2	15
Pogoda (2011)	yes	2	yes	2	yes	2	yes	2	yes	2	cant' tell	1	yes	2	yes	2	yes	2	yes	2	19
Rapp (2010)	yes	2	yes	2	yes	2	cant' tell	1	cant' tell	1	yes	2	cant' tell	1	yes	2	yes	2	yes	2	17
Seebohm (2003)	Yes	2	Yes	2	Yes	2	Yes	2	Yes	2	No	0	Can't tell	1	Yes	2	Yes	2	Yes	2	17
Sharek (2020)	yes	2	yes	2	yes	2	yes	2	yes	2	yes	2	yes	2	yes	2	yes	2	yes	2	20
Swanson (2014)	yes	2	cant' tell	1	cant' tell	1	cant' tell	1	cant' tell	1	yes	2	no	0	cant' tell	1	cant' tell	1	cant' tell	1	11
Van Erp (2017)	Yes	2	Yes	2	Can't tell	1	Can't tell	1	Yes	2	No	0	Can't tell	1	Yes	2	Yes	2	Yes	2	15
Vukadin (2018)	yes	2	yes	2	yes	2	cant' tell	2	yes	2	no	0	yes	2	yes	2	yes	2	yes	2	18
Vukadin (2021)	yes	2	yes	2	yes	2	yes	2	yes	2	no	0	yes	2	yes	2	yes	2	yes	2	18
Wihlman (2008)	yes	2	yes	2	yes	2	cant' tell	1	yes	2	no	0	yes	2	yes	2	yes	2	yes	2	17
